# Supplementary material for: Genetic characterization of a locus responsible for low pungency using EMS-induced mutants in Capsicum annuum L
Source: Theor Appl Genet. 2024 Apr 12;137(5):101. doi: 10.1007/s00122-024-04602-3 (PMC11014816; doi:10.1007/s00122-024-04602-3)
Supplement: Supplementary file 2 — Supplementary file2 (XLSX 49 KB) [file 122_2024_4602_MOESM2_ESM.xlsx]

## Sheet: Table S1
	Table S1. List of primers used in HRM analyses.
	Marker	Primer sequence (5' to 3')	SNP position (chromosome:bp)		Amplicon (bp)
			Dempsey.v1.0	Yuwolcho assembly
	HRM_6-3	F: CAACCCATTCCACCTAGATTGT	chr6:209,045,294	ptg000019l:10,616,256	145
		R: AAACTGGTGTTAAGCCAAAGGA
	HRM_6-4	F: ATGATAGTCCACGTCAATGTGC	chr6:210,022,925	ptg000019l:11,614,751	141
		R: TGGTTGGTTTGAATTCTCAGTG
	HRM_6-5	F: GAGCTGAAGCAAGCAACAAAC	chr6:210,963,180	ptg000019l:12,607,645	125
		R: GAGCAAACCTACAAGGACAGAAA
	HRM_6-11	F: ATGCCTCCCAAAAAGACTAACG	chr6:201,384,524	ptg000019l:3,066,217	270
		R: TAGCGCTCTCACTAATGGTTGC
	HRM_6-12	F: TGTTCATGTTGCTTACAGATCG	chr6:197,140,003	ptg000010l:1,207,727	210
		R: CATTGATGCAAACTCTTTGTCC
	HRM_6-17	F: TGGAGATTGCTAGATTTGTGACC	chr6:203,813,313	ptg000019l:5,426,792	230
		R: AGAGAGTGCAATACGGAGAAGG
	HRM_6-19	F: CTGTTAGCGGTCATCCTATTCC	chr6:204,914,643	ptg000019l:6,505,810	180
		R: GTAAAAAGGGAGTTGAGCTTGC
	HRM_6-21	F: TGAAGATCGTACGTCTCGAAGG	chr6:207,710,067	ptg000019l:9,283,740	110
		R: AAAAATTCCGTTGAGCCTTGC
	HRM_6-22	F: TGTCTGGAGTTTTCCATTTGC	chr6:208,367,267	ptg000019l:9,930,649	158
		R: CGTATAGCGGGAGCTTTAGTGC
	HRM_6-23	F: TGCACTAAAGCTCCCGCTATG	chr6:208,001,547	ptg000019l:9,563,037	231
		R: CAGGTTAGTTTTGAATTTGGATCAG
	HRM_6-24	F: TGCTCCTTTTCAACTTGTAGG	chr6:208,049,151	ptg000019l:9,610,610	101
		R: ACGGTTTCCATCAAAATAAGC

## Sheet: Table S2
	Table S2. Expression rates of 74 capsaicinoid biosynthetic genes (CBGs) between WT and '221-2-1a'.
	Gene ID		FPKM
			'221-2-1a'					'Yuwolcho'
			Group_1	Group_2	Group_3	Meana	SEb	Group_1	Group_2	Group_3	Mean	SE
	Phenylpropanoid and benzenoid metabolism
	CA.PGAv.1.6.scaffold206.189	CM1	69.1949	73.4185	53.7187	65.444	5.98811	70.0278	56.901	64.2206	63.7165	3.79777
	CA.PGAv.1.6.scaffold919.8	ADT	333.045	320.842	232.658	295.515	31.6255	187.86	97.8107	163.033	149.568	26.8526
	CA.PGAv.1.6.scaffold363.13	PAL_1	81.4692	77.7393	56.1933	71.8006	7.8776	165.007	155.542	161.33	160.626	2.75478
	CA.PGAv.1.6.scaffold3578.1	PAL_2	46.7836	45.3404	33.1327	41.7522	4.32984	88.5265	85.8382	83.241	85.8686	1.52584
	CA.PGAv.1.6.scaffold363.12	PAL_3	113.851	115.631	86.2202	105.234	9.52091	348.288	302.99	312.772	321.35	13.7621
	CA.PGAv.1.6.scaffold363.14	PAL_4	79.1052	80.1859	58.5778	72.623	7.02952	202.371	185.183	188.689	192.081	5.24357
	CA.PGAv.1.6.scaffold509.12	PAL_5	120.191	126.902	71.7498	106.281	17.3739	159.609	159.134	176.009	164.917	5.54768
	CA.PGAv.1.6.scaffold522.8	GS2	19.0556	16.1521	14.9955	16.7344	1.20766	16.479	14.5308	15.0412	15.3503	0.583223
	CA.PGAv.1.6.scaffold85.1	Fdx-GOGAT_1	24.6637	24.4072	27.7906	25.6205	1.08758	34.3697	39.1399	37.5791	37.0296	1.40417
	CA.PGAv.1.6.scaffold396.17	Fdx-GOGAT_2	29.2184	24.5685	31.9927	28.5932	2.16587	51.8599	62.5352	52.1696	55.5215	3.50795
	CA.PGAv.1.6.scaffold874.75	C4H_1	44.3312	47.3242	35.4838	42.3797	3.55458	116.231	104.504	105.232	108.655	3.79352
	CA.PGAv.1.6.scaffold874.74	C4H_2	80.1622	84.0309	71.9923	78.7284	3.54841	175.086	161.485	167.265	167.945	3.94087
	CA.PGAv.1.6.scaffold1008.26	4CL_1	145.343	154.82	101.812	133.992	16.3208	130.322	86.7928	119.453	112.189	13.0802
	CA.PGAv.1.6.scaffold1089.5	4CL_2	47.3521	47.9978	42.024	45.7913	1.89284	106.978	102.636	105.846	105.153	1.30036
	CA.PGAv.1.6.scaffold1008.1	HCT	33.7859	32.0091	27.0266	30.9405	2.02307	59.5215	56.5592	58.7757	58.2855	0.889586
	CA.PGAv.1.6.scaffold134.29	C3H	57.8779	58.6716	51.1378	55.8958	2.39	68.9619	78.278	85.0696	77.4365	4.66888
	CA.PGAv.1.6.scaffold475.20	CPR	191.222	189.471	202.524	194.406	4.09056	181.879	180.444	178.801	180.375	0.889164
	CA.PGAv.1.6.scaffold1231.37	CCoAOMT_1	130.564	136.221	144.51	137.099	4.04978	374.781	389.093	362.263	375.379	7.75092
	CA.PGAv.1.6.scaffold370.41	CCoAOMT_2	33.3627	35.9451	20.7652	30.0243	4.68921	42.1378	33.6585	36.099	37.2985	2.52017
	CA.PGAv.1.6.scaffold370.43	CCoAOMT_3	67.0044	78.1157	74.1613	73.0938	3.25167	243.052	229.608	239.925	237.528	4.06163
	CA.PGAv.1.6.scaffold370.42	CCoAOMT_4	5.92454	5.79517	4.08065	5.26679	0.594243	8.21574	6.26903	6.66991	7.05156	0.593481
	CA.PGAv.1.6.scaffold900.24	SAMSyn_1	850.674	795.206	739.856	795.245	31.9903	676.809	822.904	803.692	767.801	45.8329
	CA.PGAv.1.6.scaffold488.13	SAMSyn_2	90.0074	89.663	64.847	81.5058	8.32997	124.664	112.312	131.502	122.826	5.61531
	CA.PGAv.1.6.scaffold1374.18	SAMSyn_3	465.911	459.913	490.355	472.06	9.31022	618.783	635.478	646.919	633.726	8.16927
	CA.PGAv.1.6.scaffold484.85	SAMSyn_4	392.706	395.617	310.054	366.125	28.0484	254.958	193.014	253.626	233.866	20.4297
	CA.PGAv.1.6.scaffold407.62	CCR_1	34.3691	30.2876	19.9191	28.1919	4.30095	20.5816	14.9102	18.0178	17.8365	1.6397
	CA.PGAv.1.6.scaffold407.61	CCR_2	7.98467	7.75701	3.6872	6.4763	1.39609	2.9438	2.47194	3.69937	3.03837	0.357469
	CA.PGAv.1.6.scaffold1490.3	CCR_3	51.5582	51.7226	54.4003	52.5604	0.921211	69.5242	54.3243	63.6874	62.5119	4.42703
	CA.PGAv.1.6.scaffold1231.5	CAD	152.286	175.814	218.892	182.331	19.5019	224.673	254.976	228.495	236.048	9.52809
	CA.PGAv.1.6.scaffold339.12	pAMT_1	110.786	53.2007	108.526	90.8374	18.8297	5081.23	4968.65	4944.44	4998.11	42.1449
	CA.PGAv.1.6.scaffold352.66	pAMT_2	80.0956	80.5413	76.148	78.9283	1.39607	67.0727	72.2957	64.0778	67.8154	2.40121
	CA.PGAv.1.6.scaffold816.9	pAMT_3	15.7783	12.7377	16.9957	15.1706	1.26618	15.4624	19.8573	15.7215	17.0137	1.42375
	CA.PGAv.1.6.scaffold18.22	pAMT2	60.4904	60.8711	61.9582	61.1066	0.439763	57.8625	62.2506	60.4987	60.2039	1.27528
	Amino acid precursor preparation
	CA.PGAv.1.6.scaffold46.9	ALS	365.698	362.695	419.664	382.686	18.5096	347.568	402.176	354.883	368.209	17.1144
	CA.PGAv.1.6.scaffold456.21	AHRI	731.33	724.234	808.128	754.564	26.8601	704.91	831.323	743.52	759.917	37.402
	CA.PGAv.1.6.scaffold136.14	IPMS_1	27.4129	25.4385	28.6414	27.1643	0.932926	31.4976	36.631	34.5986	34.2424	1.49256
	CA.PGAv.1.6.scaffold653.6	IPMS_2	3.69059	4.83075	6.58942	5.03692	0.843145	2.51283	3.49366	2.97465	2.99371	0.283301
	CA.PGAv.1.6.scaffold62.23	IPMI	107.458	109.848	117.547	111.617	3.04398	117.671	154.126	137.288	136.362	10.5336
	CA.PGAv.1.6.scaffold610.41	IPMDH	31.9138	30.2187	30.4878	30.8734	0.525932	43.2722	45.8459	44.5348	44.551	0.743002
	CA.PGAv.1.6.scaffold416.36	BCAT	17.5935	10.3249	16.996	14.9715	2.3297	595.835	556.565	560.23	570.877	12.5239
	Branched-chain α-ketoacid dehydrogenase complex
	CA.PGAv.1.6.scaffold319.11	BCKDH_E1α	31.2916	19.6512	32.1162	27.6863	4.0246	412.996	468.232	417.9	433.042	17.6514
	CA.PGAv.1.6.scaffold270.1	BCKDH_E1β	75.3174	80.9754	89.2587	81.8505	4.0482	89.4675	88.3166	89.9806	89.2549	0.491977
	CA.PGAv.1.6.scaffold1137.1	BCKDH_E2	21.2054	22.03	26.3122	23.1825	1.58283	36.3226	35.0979	33.3138	34.9114	0.873541
	CA.PGAv.1.6.scaffold484.79	BCKDH_E3_1	110.832	120.162	127.575	119.523	4.84375	105.911	128.945	117.799	117.552	6.65071
	CA.PGAv.1.6.scaffold305.51	BCKDH_E3_2	27.872	24.9132	27.8151	26.8668	0.976924	33.4853	37.9635	32.7823	34.7437	1.62264
	Pyruvate dehydrogenase complex
	CA.PGAv.1.6.scaffold57.3	PDH_E1α	65.5456	63.8744	80.2461	69.8887	5.20113	182.811	195.886	190.554	189.75	3.79578
	CA.PGAv.1.6.scaffold880.3	PDH_E1β_1	59.554	48.5124	60.6414	56.2359	3.8745	236.722	251.374	253.579	247.225	5.29006
	CA.PGAv.1.6.scaffold68.10	PDH_E1β_2	30.5541	26.997	30.2215	29.2575	1.13433	113.966	105.9	107.526	109.131	2.46272
	CA.PGAv.1.6.scaffold342.3	PDH_E2	64.8063	56.4606	64.3052	61.8574	2.70226	246.345	253.345	240.525	246.738	3.70626
	CA.PGAv.1.6.scaffold1715.13	PDH_E3	43.0007	38.719	49.8432	43.8543	3.23949	156.038	178.513	169.996	168.182	6.55104
	Acetyl-CoA carboxylase complex
	CA.PGAv.1.6.scaffold284.8	α-CT	61.475	57.7604	65.0655	61.4336	2.10893	190.427	197.754	185.975	191.385	3.43398
	CA.PGAv.1.6.scaffold1921.7	BCCP	39.0806	36.4461	41.5472	39.0246	1.4728	82.1477	88.5377	87.265	85.9835	1.95276
	CA.PGAv.1.6.scaffold282.42	BC	123.543	112.358	128.426	121.442	4.75609	402.885	394.699	416.434	404.673	6.33743
	Fatty acid biosynthesis
	CA.PGAv.1.6.scaffold911.42	MCAT	82.2062	72.0566	89.0436	81.1021	4.93471	375.387	378.892	375.07	376.45	1.22481
	CA.PGAv.1.6.scaffold223.5	ACL_1	486.748	407.737	567.121	487.202	46.0107	5660.39	6346.56	6048.67	6018.54	198.654
	CA.PGAv.1.6.scaffold256.7	ACL_2	166.319	168.674	183.141	172.711	5.2591	585.998	594.715	610.514	597.076	7.17508
	CA.PGAv.1.6.scaffold567.22	KasI_1	129.729	60.7125	125.222	105.221	22.2924	2657.89	2611.4	2597.23	2622.17	18.3205
	CA.PGAv.1.6.scaffold567.19	KasI_2	23.8568	13.5168	19.4542	18.9426	2.99586	260.728	309.207	299.586	289.84	14.8188
	CA.PGAv.1.6.scaffold567.20	KasI_3	4.08922	1.84734	2.92209	2.95289	0.647358	57.4014	77.6564	81.1464	72.068	7.40221
	CA.PGAv.1.6.scaffold732.11	KasIIIa	21.6095	17.7187	21.3703	20.2328	1.25895	90.6411	100.858	97.2071	96.2355	2.98919
	CA.PGAv.1.6.scaffold285.10	KasIIIb	5.86208	2.24526	5.41735	4.50823	1.13874	204.633	221.417	224.22	216.757	6.11571
	CA.PGAv.1.6.scaffold1046.6	KR	67.9036	55.6606	66.0989	63.221	3.81596	477.363	495.507	482.496	485.122	5.39964
	CA.PGAv.1.6.scaffold523.83	DH	70.4484	63.2929	74.1828	69.308	3.19495	277.194	303.983	284.456	288.545	7.99892
	CA.PGAv.1.6.scaffold1161.27	ENRa	29.944	26.8623	29.7258	28.844	0.992869	197.263	202.767	194.813	198.281	2.35191
	CA.PGAv.1.6.scaffold362.26	ENRb	45.7696	43.775	34.3837	41.3094	3.51043	20.433	23.1799	25.1081	22.907	1.35645
	CA.PGAv.1.6.scaffold532.119	ACS1	72.1971	74.5059	64.8678	70.5236	2.90538	139.682	124.42	124.329	129.477	5.10267
	CA.PGAv.1.6.scaffold437.2	ACS2_1	47.483	51.424	57.3274	52.0781	2.86062	69.5484	77.0411	68.7866	71.792	2.63374
	CA.PGAv.1.6.scaffold1583.11	ACS2_2	19.9288	19.7745	19.1886	19.6306	0.225473	20.2737	19.126	18.5786	19.3261	0.499438
	CA.PGAv.1.6.scaffold874.3	FatA	48.0839	34.6167	49.9149	44.2052	4.82328	855.102	894.554	832.993	860.883	18.0047
	CA.PGAv.1.6.scaffold713.27	FatB	62.2021	60.2554	55.4427	59.3001	2.00888	73.0233	63.1154	66.051	67.3966	2.93823
	Known genes (by mutation study)
	CA.PGAv.1.6.scaffold809.56	Pun1 (AT3)	106.707	63.0767	80.373	83.3856	12.6848	1076.42	1129.39	1053.61	1086.47	22.4447
	CA.PGAv.1.6.scaffold898.7	Pun3 (CaMYB31)	1.351	0.843647	1.70662	1.30042	0.2504	81.5052	79.4905	81.7158	80.9038	0.709289
	CA.PGAv.1.6.scaffold128.83	CaKR1	63.2873	63.2444	48.206	58.2459	5.01996	214.966	194.584	215.852	208.467	6.94658
	aAverage of three different FPKM values
	bStandard error of the three different FPKM values

## Sheet: Table S3
	Table S3. Summaries of the mapping analyses based on high-throughput sequencing.
	Data	No. of individuals in pools	No. of raw reads	Total size (Gbp)	No. of filtered reads	Mapped reads (%)
	221Y F3 BSA-seq
	Low-pungeny F3 bulk	18	556859190	56.2	539868484	68.49
	Yuwolcho	18	693013122	70	676816166	91.66
	Parental line RNA-seq
	221-2-1a	7	231481892	23.4	221868802	96.93
	Yuwolcho	7	213411962	21.6	205189154	96.94
	Yuwolcho RNA-seq according to developmental stages
	Yuwolcho 14 DPA	5	160032756	8.1	158304392	79.3642
	Yuwolcho 21 DPA	5	154405528	7.8	152644980	57.9316
	Yuwolcho 28 DPA	5	129940924	6.6	128565688	54.6759
	Yuwolcho 35 DPA	5	156025644	7.9	153747712	52.0232
	Yuwolcho 42 DPA	5	138001348	7	136470388	51.5679
	1559M F2 BSR-seq
	Low-pungeny pool	18	196068672	19.8	193769836	97.18
	Pungent pool	18	201803754	20.4	200101336	97.05

## Sheet: Table S4
	Table S4. List of SNPs from MutMap analysis in the delimited mapping region of Dempsey genome.
	Position (bp)	SNP		Number of mapped reads from BSA-seq
		Reference	Alternative	Yuwolcho	221Y F3 pool
	207915385	C	T	23:0a	05:10:00
	207976980	G	A	16:0	00:10:00
	208111857	G	A	18:0	00:13:00
	208180921	G	A	20:0	00:10:00
	208231464	G	A	23:0	00:15:00
	208315408	G	A	31:0	00:11:00
	aRatio of (reads with the reference type sequence):(reads with the alternative type sequence)

## Sheet: Table S5
	Table S5. Contig assembly statistics summary of Yuwolcho genome.
		Yuwolcho	Organelle filtered
	No. of contig	726	244
	Total base (bp)	3,107,475,263	3,087,670,625
	N50 (bp)	95,288,370 (n= 11)	95,288,370 (n= 11)
	N90 (bp)	18,758,575 (n= 36)	18,758,575 (n= 36)
	Maximum base of contig (bp)	229,246,768	229,246,768
	Average base of contig (bp)	4,280,268.96	12,654,387.81

## Sheet: Table S6
	Table S6. BUSCO results of Yuwolcho genome.
	Category	No. of genes	Percentage
	Complete BUSCOs	5,840	98.2%
	Complete and single-copy BUSCOs	5,710	96.0%
	Complete and duplicated BUSCOs	130	2.2%
	Fragmented BUSCOs	23	0.4%
	Missing BUSCOs	87	1.4%
	Total BUSCO groups searched	5,950	100%

## Sheet: Table S7
	Table S7. List of candidate genes from combining the results of DEG analyses and WGCNA.
	ModuleColors	Gene	Position		log2FoldChange	FPKM of WT placenta RNA-seq					Description
			Start	End		14 DPA	21 DPA	28 DPA	35 DPA	42 DPA
	MEbisque3	DEMF06G10480	148269596	148272273	2.5301	6.63576	26.2539	18.0332	18.5835	16.8124	Peroxisomal membrane protein PMP22
	MEblue3	DEMF06G11320	163494252	163502494	3.78273	7.12739	5.53198	4.75837	4.41042	3.67151	Aquaporin PIP2-2, partial
	MEorange3	DEMF06G11720	171825408	171828105	4.95968	128.015	120.808	69.1197	34.3646	35.6099	3-Ketoacyl-CoA synthase 20
	MEblue3	DEMF06G16560	209437309	209438901	4.76704	3.62294	6.48603	7.90138	9.96997	14.5288	Probable indole-3-pyruvate monooxygenase YUCCA4
	MEbisque3	DEMF06G17360	212489260	212490588	2.9206	34.42	27.8337	23.0668	11.9226	12.3928	Acylsugar acyltransferase 3-like
	MEcornsilk2	DEMF06G21660	228713435	228716666	1.95959	87.5934	118.831	67.2162	49.9172	52.1655	Biotin carboxyl carrier protein of acetyl-CoA carboxylase 1, chloroplastic
	MEblue3	DEMF06G21690	228783660	228785102	2.41353	8.65936	16.4563	8.8051	3.08998	5.48332	UDP-glucose 6-dehydrogenase 1
	MEorange3	DEMF06G22890	231210808	231211428	2.04304	11.9351	15.1257	9.35014	8.29103	9.77104	Hypothetical protein T459_32883
	MEblue3	DEMF06G23780	235212876	235215925	4.22373	12.3182	13.6434	6.98124	4.21887	4.2097	Homeobox-leucine zipper protein ROC8
	MEbisque3	DEMF06G24270	236101242	236102001	1.27939	592.707	1538.88	1282.72	1960.58	4016.32	Late embryogenesis abundant protein At5g17165
	MEbisque3	DEMF06G25060	237407200	237410977	-2.06675	29.9268	26.5668	28.1195	14.2288	8.4934	Hyoscyamine 6-dioxygenase
	MEcornsilk2	DEMF06G26520	240383509	240384513	3.1121	12.6831	16.8235	6.51346	9.81973	10.6819	Hypothetical protein T459_18110
	MEblue3	DEMF06G29890	246365543	246371118	4.32259	359.341	700.123	450.008	347.698	298.727	Oleoyl-acyl carrier protein thioesterase, chloroplastic
	MEbisque3	DEMF06G30030	246691037	246692825	6.21688	2.44059	3.96875	2.77661	1.65175	1.16755	Caffeic acid 3-O-methyltransferase
	MEblue3	DEMF06G30920	248168272	248171252	2.81393	122.256	175.909	91.0523	72.3871	61.4009	Fatty-acid-binding protein 1

## Sheet: Table S8
	Table S8. List of SNPs from BSA-seq data alignment in the delimited mapping reion of Yuwolcho assembly.
	Contig	Position	Sequence type			SNP effect
		(bp)	Reference	Alternative	Number of mapped reads from BSA-seq	Target gene	Variation type	Functional annotation
	ptg000019l	9283822	G	A	9:2a	-	Intergenic
	ptg000019l	9283833	C	T	10:2	-	Intergenic
	ptg000019l	9285917	G	A	15:2	-	Intergenic
	ptg000019l	9285934	G	A	14:2	-	Intergenic
	ptg000019l	9296080	G	A	33:6	gene-23.1	Upstream gene variant	Cytochrome b561, DM13 and DOMON domain-containing protein At5g54830 (Protein b561A.tha1)
	ptg000019l	9296559	G	A	11:3	gene-23.1	Upstream gene variant	Cytochrome b561, DM13 and DOMON domain-containing protein At5g54830 (Protein b561A.tha1)
	ptg000019l	9298655	G	A	10:4	-	Intergenic
	ptg000019l	9299742	G	A	12:4	-	Intergenic
	ptg000019l	9343239	G	A	52:8	-	Intergenic
	ptg000019l	9343247	G	A	51:8	-	Intergenic
	ptg000019l	9375633	C	T	15:4	-	Intergenic
	ptg000019l	9375959	G	A	39:8	-	Intergenic
	ptg000019l	9377441	G	A	14:2	-	Intergenic
	ptg000019l	9385108	C	T	68:10	-	Intergenic
	ptg000019l	9408911	G	A	11:2	-	Intergenic
	ptg000019l	9425657	C	T	10:2	-	Intergenic
	ptg000019l	9437230	G	A	14:2	-	Intergenic
	ptg000019l	9441669	C	T	19:4	-	Intergenic
	ptg000019l	9457759	G	A	16:4	-	Intergenic
	ptg000019l	9468514	G	A	14:2	-	Intergenic
	ptg000019l	9468516	C	T	14:2	-	Intergenic
	ptg000019l	9476940	C	T	47:33	-	Intergenic
	ptg000019l	9478363	C	T	80:20	-	Intergenic
	ptg000019l	9478373	G	A	88:13	-	Intergenic
	ptg000019l	9509156	C	T	13:2	-	Intergenic
	ptg000019l	9514495	G	A	421:59	-	Intergenic
	ptg000019l	9538501	G	A	0:10	gene-25.0	Upstream gene variant	Unknown protein
	ptg000019l	9554833	G	A	12:2	-	Intergenic
	ptg000019l	9560873	G	A	0:13	gene-25.12	Intron variant	Transcription initiation factor TFIID subunit 5 (TBP-associated factor 5) (AtTAF5)
	ptg000019l	9565881	C	T	77:21	gene-25.12	Upstream gene variant	Transcription initiation factor TFIID subunit 5 (TBP-associated factor 5) (AtTAF5)
	ptg000019l	9569291	G	A	64:15	gene-25.12	Upstream gene variant	Transcription initiation factor TFIID subunit 5 (TBP-associated factor 5) (AtTAF5)
	ptg000019l	9570190	G	A	72:12	-	Intergenic
	ptg000019l	9571526	G	A	37:7	-	Intergenic
	ptg000019l	9572022	G	A	4:3	-	Intergenic
	ptg000019l	9572377	C	T	57:8	-	Intergenic
	ptg000019l	9572413	C	T	73:12	-	Intergenic
	ptg000019l	9572489	C	T	128:15	-	Intergenic
	ptg000019l	9572490	C	T	127:15	-	Intergenic
	ptg000019l	9572901	G	A	15:4	-	Intergenic
	ptg000019l	9573268	C	T	7:5	-	Intergenic
	ptg000019l	9573271	G	A	10:3	-	Intergenic
	ptg000019l	9574130	G	A	17:3	-	Intergenic
	ptg000019l	9594282	G	A	12:3	-	Intergenic
	ptg000019l	9595003	C	T	17:3	-	Intergenic
	ptg000019l	9596233	G	A	167:22	-	Intergenic
	ptg000019l	9596547	G	A	11:4	-	Intergenic
	ptg000019l	9598035	G	A	116:23	-	Intergenic
	ptg000019l	9599600	C	T	33:5	-	Intergenic
	ptg000019l	9599610	C	T	18:4	-	Intergenic
	ptg000019l	9600754	C	T	52:18	-	Intergenic
	ptg000019l	9601455	C	T	17:8	-	Intergenic
	ptg000019l	9605025	G	A	530:90	-	Intergenic
	ptg000019l	9610609	G	A	0:8	-	Intergenic
	ptg000019l	9615168	G	A	30:5	-	Intergenic
	ptg000019l	9628362	C	T	118:17	-	Intergenic
	ptg000019l	9628537	G	A	13:3	-	Intergenic
	ptg000019l	9628616	C	T	17:5	-	Intergenic
	ptg000019l	9628804	C	T	23:3	-	Intergenic
	ptg000019l	9629374	C	T	21:3	-	Intergenic
	ptg000019l	9630318	C	T	50:10	-	Intergenic
	ptg000019l	9635231	C	T	36:5	-	Intergenic
	ptg000019l	9639135	C	T	38:8	-	Intergenic
	ptg000019l	9639423	G	A	38:7	-	Intergenic
	ptg000019l	9640358	C	T	14:8	-	Intergenic
	ptg000019l	9642327	C	T	100:19	-	Intergenic
	ptg000019l	9645373	C	T	13:2	-	Intergenic
	ptg000019l	9645725	G	A	159:45	-	Intergenic
	ptg000019l	9649224	G	A	20:3	-	Intergenic
	ptg000019l	9649240	G	A	13:2	-	Intergenic
	ptg000019l	9649536	G	A	918:143	-	Intergenic
	ptg000019l	9652651	G	A	27:4	-	Intergenic
	ptg000019l	9653078	C	T	9:3	-	Intergenic
	ptg000019l	9653082	G	A	9:3	-	Intergenic
	ptg000019l	9653380	C	T	30:4	-	Intergenic
	ptg000019l	9657788	C	T	12:5	-	Intergenic
	ptg000019l	9658468	G	A	16:5	-	Intergenic
	ptg000019l	9660087	C	T	46:7	-	Intergenic
	ptg000019l	9661112	G	A	32:7	-	Intergenic
	ptg000019l	9663292	C	T	18:6	-	Intergenic
	ptg000019l	9667936	C	T	12:2	-	Intergenic
	ptg000019l	9675316	C	T	17:4	-	Intergenic
	ptg000019l	9675335	G	A	6:18	-	Intergenic
	ptg000019l	9680103	C	T	14:3	-	Intergenic
	ptg000019l	9685947	G	A	7:2	gene-27.0	Upstream gene variant	Serine/threonine protein phosphatase 2A 59 kDa regulatory subunit B' gamma isoform (AtB' gamma) (PP2A, B' subunit, gamma isoform)
	ptg000019l	9696297	C	T	20:6	-	Intergenic
	ptg000019l	9696302	G	A	20:5	-	Intergenic
	ptg000019l	9696318	C	T	17:3	-	Intergenic
	ptg000019l	9697844	C	T	9:3	-	Intergenic
	ptg000019l	9699504	G	A	8:4	gene-27.1	Intron variant	Cyclin-A2-1 (G2/mitotic-specific cyclin-A2-1) (CycA2;1)
	ptg000019l	9704889	C	T	9:2	gene-27.1	Missense variant	Cyclin-A2-1 (G2/mitotic-specific cyclin-A2-1) (CycA2;1)
	ptg000019l	9714531	G	A	44:7	-	Intergenic
	ptg000019l	9714541	G	A	52:9	-	Intergenic
	ptg000019l	9722548	C	T	33:6	-	Intergenic
	ptg000019l	9722885	C	T	13:2	-	Intergenic
	ptg000019l	9723313	C	T	2:3	-	Intergenic
	ptg000019l	9724911	C	T	39:6	-	Intergenic
	ptg000019l	9735453	C	T	13:2	-	Intergenic
	ptg000019l	9735491	G	A	15:2	-	Intergenic
	ptg000019l	9735496	C	T	14:2	-	Intergenic
	ptg000019l	9735639	G	A	17:3	-	Intergenic
	ptg000019l	9736576	G	A	36:7	-	Intergenic
	ptg000019l	9737395	C	T	35:12	-	Intergenic
	ptg000019l	9738458	C	T	10:2	-	Intergenic
	ptg000019l	9738522	C	T	26:6	-	Intergenic
	ptg000019l	9739232	G	A	36:5	-	Intergenic
	ptg000019l	9740118	C	T	225:40	-	Intergenic
	ptg000019l	9740157	G	A	192:55	-	Intergenic
	ptg000019l	9740635	C	T	39:7	-	Intergenic
	ptg000019l	9741863	C	T	10:4	-	Intergenic
	ptg000019l	9758470	G	A	21:3	-	Intergenic
	ptg000019l	9759007	C	T	17:3	-	Intergenic
	ptg000019l	9760428	G	A	14:2	-	Intergenic
	ptg000019l	9762626	G	A	19:3	-	Intergenic
	ptg000019l	9763295	G	A	67:28	-	Intergenic
	ptg000019l	9763774	G	A	36:7	-	Intergenic
	ptg000019l	9765366	C	T	8:3	-	Intergenic
	ptg000019l	9765532	G	A	35:8	-	Intergenic
	ptg000019l	9767081	C	T	12:2	-	Intergenic
	ptg000019l	9768184	C	T	10:6	-	Intergenic
	ptg000019l	9768196	G	A	17:4	-	Intergenic
	ptg000019l	9771670	G	A	21:4	-	Intergenic
	ptg000019l	9772633	G	A	10:3	-	Intergenic
	ptg000019l	9772837	C	T	35:3	-	Intergenic
	ptg000019l	9773125	G	A	18:3	-	Intergenic
	ptg000019l	9778741	C	T	26:7	-	Intergenic
	ptg000019l	9788022	G	A	11:2	-	Intergenic
	ptg000019l	9789697	G	A	13:7	-	Intergenic
	ptg000019l	9790922	G	A	12:3	-	Intergenic
	ptg000019l	9794594	G	A	168:23	-	Intergenic
	ptg000019l	9795127	C	T	13:2	-	Intergenic
	ptg000019l	9795410	G	A	11:2	-	Intergenic
	ptg000019l	9796188	C	T	112:17	-	Intergenic
	ptg000019l	9796189	G	A	114:15	-	Intergenic
	ptg000019l	9796552	G	A	14:3	-	Intergenic
	ptg000019l	9803219	G	A	10:4	-	Intergenic
	ptg000019l	9804212	C	T	13:4	-	Intergenic
	ptg000019l	9804216	C	T	13:4	-	Intergenic
	ptg000019l	9804797	C	T	22:3	-	Intergenic
	ptg000019l	9805377	G	A	13:3	-	Intergenic
	ptg000019l	9805597	C	T	16:4	-	Intergenic
	ptg000019l	9808129	G	A	23:4	-	Intergenic
	ptg000019l	9808766	G	A	17:5	-	Intergenic
	ptg000019l	9809912	G	A	14:2	-	Intergenic
	ptg000019l	9810724	C	T	23:3	-	Intergenic
	ptg000019l	9811543	G	A	13:2	-	Intergenic
	ptg000019l	9812066	G	A	8:2	-	Intergenic
	ptg000019l	9812141	C	T	7:2	-	Intergenic
	ptg000019l	9812603	G	A	72:12	-	Intergenic
	ptg000019l	9813205	C	T	12:4	-	Intergenic
	ptg000019l	9821057	C	T	9:2	-	Intergenic
	ptg000019l	9833812	G	A	97:17	gene-28.9	Upstream gene variant	Chloroplast envelope quinone oxidoreductase homolog (ceQORH) (EC 1.3.1.-)
	ptg000019l	9834300	G	A	18:3	gene-28.9	Upstream gene variant	Chloroplast envelope quinone oxidoreductase homolog (ceQORH) (EC 1.3.1.-)
	ptg000019l	9838191	C	T	8:2	-	Intergenic
	ptg000019l	9840286	G	A	12:2	-	Intergenic
	ptg000019l	9840287	G	A	12:2	-	Intergenic
	ptg000019l	9843255	G	A	14:2	-	Intergenic
	ptg000019l	9844519	G	A	14:3	-	Intergenic
	ptg000019l	9844674	G	A	19:3	-	Intergenic
	ptg000019l	9844720	C	T	11:2	-	Intergenic
	ptg000019l	9844728	C	T	8:2	-	Intergenic
	ptg000019l	9846037	C	T	11:2	-	Intergenic
	ptg000019l	9859742	C	T	45:6	-	Intergenic
	ptg000019l	9859780	C	T	52:7	-	Intergenic
	ptg000019l	9865204	G	A	19:4	gene-28.0	Upstream gene variant	ABC transporter G family member 38 (OsABCG38) (Pleiotropic drug resistance protein 15) (OsPDR15)
	ptg000019l	9865312	C	T	13:2	gene-28.0	Upstream gene variant	ABC transporter G family member 38 (OsABCG38) (Pleiotropic drug resistance protein 15) (OsPDR15)
	ptg000019l	9878783	G	A	62:11	-	Intergenic
	ptg000019l	9884158	C	T	46:7	-	Intergenic
	ptg000019l	9884681	G	A	11:7	-	Intergenic
	ptg000019l	9884952	C	T	18:4	-	Intergenic
	ptg000019l	9885422	C	T	12:3	-	Intergenic
	ptg000019l	9885657	G	A	10:3	-	Intergenic
	ptg000019l	9888414	C	T	12:2	-	Intergenic
	ptg000019l	9889633	G	A	12:3	-	Intergenic
	ptg000019l	9889714	G	A	16:3	-	Intergenic
	ptg000019l	9889916	C	T	14:3	-	Intergenic
	ptg000019l	9890986	C	T	20:5	-	Intergenic
	ptg000019l	9891603	C	T	13:2	-	Intergenic
	ptg000019l	9891837	G	A	14:2	-	Intergenic
	ptg000019l	9893185	G	A	82:45	-	Intergenic
	ptg000019l	9893578	C	T	5:3	-	Intergenic
	ptg000019l	9899694	G	A	12:6	-	Intergenic
	ptg000019l	9900549	G	A	12:3	-	Intergenic
	ptg000019l	9900567	C	T	25:8	-	Intergenic
	ptg000019l	9900605	C	T	44:5	-	Intergenic
	ptg000019l	9900653	C	T	37:5	-	Intergenic
	ptg000019l	9901978	C	T	12:3	-	Intergenic
	ptg000019l	9905313	C	T	19:4	-	Intergenic
	ptg000019l	9905329	G	A	21:3	-	Intergenic
	ptg000019l	9905349	C	T	18:4	-	Intergenic
	ptg000019l	9908576	C	T	12:12	-	Intergenic
	ptg000019l	9916384	G	A	29:8	-	Intergenic
	ptg000019l	9916927	C	T	22:3	-	Intergenic
	ptg000019l	9917108	C	T	227:26	-	Intergenic
	ptg000019l	9917326	C	T	11:3	-	Intergenic
	ptg000019l	9921075	C	T	65:10	-	Intergenic
	ptg000019l	9922032	C	T	201:35	-	Intergenic
	ptg000019l	9923146	C	T	24:6	-	Intergenic
	ptg000019l	9923761	G	A	12:3	-	Intergenic
	ptg000019l	9924161	C	T	23:6	-	Intergenic
	ptg000019l	9929625	G	A	16:7	gene-29.0	Upstream gene variant	ABC transporter G family member 42 (OsABCG42) (Pleiotropic drug resistance protein 12) (OsPDR12)
	aRatio of (reads with the reference type sequence):(reads with the alternative type sequence)
